# Supplementary material for: Identifying Risk Factors and Patterns for Early Recurrence of Pancreatic Neuroendocrine Tumors: A Multi-Institutional Study
Source: Cancers (Basel). 2021 May 7;13(9):2242. doi: 10.3390/cancers13092242 (PMC8124896; doi:10.3390/cancers13092242)
Supplement: Supplementary file 1 [file cancers-13-02242-s001.zip]

Archive with 1 entries (1 files):
- cancers-1206717-supplementary.pdf
